# Supplementary material for: cRegulome: an R package for accessing microRNA and transcription factor-gene expression correlations in cancer
Source: PeerJ. 2019 Mar 8;7:e6509. doi: 10.7717/peerj.6509 (PMC6410695; doi:10.7717/peerj.6509)
Supplement: Supplemental Information 1 [file peerj-07-6509-s003.r]

# load libraries
library(RSQLite)
library(cRegulome)

library(tidyverse)

# get data

# Downlaod database file
if(!file.exists('cRegulome.db')) {
  get_db(test = FALSE,
         destfile = './cRegulome.db')
}

# Query the database 
conn <- dbConnect(SQLite(), './cRegulome.db')

all_tf <- get_tf(conn,
                 tf = c('ERCC6', 'VEZF1'),
                 study = 'PRAD',
                 targets_only = TRUE)
             
all_mir <- get_mir(conn,
                   mir = c('hsa-mir-23c', 'hsa-mir-378c', 'hsa-mir-761'),
                   study = 'PRAD',
                   targets_only = TRUE)
               
dbDisconnect(conn)

# Save data to rds objects
write_rds(all_tf, path = 'data/alltf.rds')
write_rds(all_mir, path = 'data/allmir.rds')

# Identify target genes
targets <- c('PEBP1', 'PIK3C3', 'PIK3CB', 'TBC1D25', 'TBC1D5', 'TOLLIP', 'WDR45', 'WIPI1', 'TGFBR1')

# Query mir with targets = False
conn <- dbConnect(SQLite(), './cRegulome.db')

mir <- get_mir(conn,
               mir = c('hsa-mir-23c', 'hsa-mir-378c', 'hsa-mir-761'),
               study = 'PRAD',
               targets = targets) 

tf <- get_tf(conn,
             tf = c('ERCC6', 'VEZF1'),
             study = 'PRAD',
             targets_only = TRUE,
             targets = targets)

dbDisconnect(conn)

# save data to rds objects
write_rds(tf, path = 'data/tf.rds')
write_rds(mir, path = 'data/mir.rds')
# load libraries
library(tidyverse)
library(xtable)

# generate table
tf <- read_rds('data/tf.rds')
mir <- read_rds('data/mir.rds')

names(tf)[1] <- 'tr' 
names(mir)[1] <- 'tr' 

bind_rows(list(TF = tf, miRNA = mir), .id = 'type') %>%
  select(-study) %>%
  arrange(type, tr) %>%
  mutate(type = ifelse(duplicated(type), '', type),
         tr = ifelse(duplicated(tr), '', tr)) %>%
  setNames(c('Type', 'Transcriptional Regulator', 'Target', 'Correlation')) %>%
  xtable(caption = '\\textbf{Output of transcription regulators from cRegulome.}',
         align = 'clllc',
         label = 'tab:output') %>%
  print(include.rownames = FALSE,
        booktabs = TRUE,
        add.to.row = list(pos = list(16, 6, 13, 18),
                          command = c('\\midrule ', rep('\\cmidrule{2-4} ', 3))),
        caption.placement = 'top',
        table.placement = 'H',
        sanitize.text.function = identity,
        comment = FALSE,
        file = paste('manuscript/tables', 'output.tex', sep = '/'))
# load libraries
library(tidyverse)
library(reshape2)
library(xtable)

# generate table
list('get\\_db' = "Download the database file.",
     'get\\_mir' = "Get correlations of the input microRNA with all genes or targets only.",
     'get\\_tf' = "Get correlations of the input TF with all genes or targets only.",
     'cor\\_tidy' = "Transform the objects cTF and cmicroRna to a tidy data.frame.",
     'cor\\_hist' = "Makes a histogram of each of the regulome elements correlation values.",
     'cor\\_joy' = "Makes a joy plot for each of the regulome elements correlation values.",
     'cor\\_plot' = "Makes a dot plot of element correlations with colors corresponding to direction and size to the value of the correlation.",
     'cor\\_upset' = "Makes an upset plot of the intersections of sets of regulome elements’ feature/gene hits.",
     'cor\\_venn\\_diagram' = "Makes a venn diagram of the numbers and the intersection of the regulome elements’ feature/gene hits.",
     'cor\\_igraph' = "Make a directed graph of the regulators TF/microRNA and their targets.") %>%
  melt() %>%
  setNames(c('Description', 'Method')) %>%
  select(Method, Description) %>%
  xtable(caption = '\\textbf{Description of the package functions and methods.}',
         align = 'cp{.2\\textwidth}p{.7\\textwidth}',
         label = 'tab:functions_description') %>%
  print(include.rownames = FALSE,
        booktabs = TRUE,
        add.to.row = list(pos = list(3),
                          command = '\\midrule '),
        caption.placement = 'top',
        table.placement = 'H',
        sanitize.text.function = identity,
        comment = FALSE,
        file = paste('manuscript/tables', 'functions_description.tex', sep = '/'))

# load libraries
library(tidyverse)
library(cRegulome)
library(cowplot)

# generate plot

tf <- read_rds('data/tf.rds')
ob <- cTF(tf)

p1 <- cor_plot(ob) +
  theme(legend.position = 'top',
        legend.direction = 'vertical') +
  scale_size_continuous(breaks = c(.5, .65)) +
  labs(x = '', y = '')

mir <- read_rds('data/mir.rds')
ob <- cmicroRNA(mir)

p2 <- cor_plot(ob) +
  theme(legend.position = 'top',
        legend.direction = 'vertical') +
  scale_size_continuous(breaks = c(.1, .3)) +
  labs(x = '', y = '')

plot_grid(p1, p2,
          scale = .9, 
          labels = 'AUTO',
          label_size = 10,
          label_fontface = 'plain') %>%
  ggsave(plot = .,
         filename = 'manuscript/figures/dotplot.png',
         width = 20, height = 12, units = 'cm')
# load libraries
library(tidyverse)
library(cRegulome)
library(cowplot)
library(grid)
library(gridExtra)

# generate data
alltf <- read_rds('data/alltf.rds')
ob <- cTF(alltf)

cor_upset(ob)
grid.edit('arrange', name = 'p1')
p1 <- grid.grab()


allmir <- read_rds('data/allmir.rds')
ob <- cmicroRNA(allmir)

cor_upset(ob)
grid.edit('arrange', name = 'p2')

p2 <- grid.grab()

plot_grid(p1, p2,
          scale = .9, 
          labels = 'AUTO',
          label_size = 10,
          label_fontface = 'plain') %>%
  ggsave(plot = .,
         filename = 'manuscript/figures/upsetplot.png',
         width = 20, height = 10, units = 'cm')


# load libraries
library(tidyverse)
library(cRegulome)
library(cowplot)

# generate data
alltf <- read_rds('data/alltf.rds')
ob <- cTF(alltf)

p1 <- cor_joy(ob) +
  labs(x = 'Transcription Factor',
       y = 'Expression Correlation')

allmir <- read_rds('data/allmir.rds')
ob <- cmicroRNA(allmir)

p2 <- cor_joy(ob)+
  labs(x = 'microRNA',
       y = 'Expression Correlation')

plot_grid(p1, p2,
          scale = .9, 
          labels = 'AUTO',
          label_size = 10,
          label_fontface = 'plain') %>%
  ggsave(plot = .,
         filename = 'manuscript/figures/joyplot.png',
         width = 20, height = 10, units = 'cm')
# load libraries
library(tidyverse)
library(cRegulome)
library(igraph)

# generate plot

tf <- read_rds('data/tf.rds')
ob <- cTF(tf)

p1 <- cor_igraph(ob, directed = TRUE)

mir <- read_rds('data/mir.rds')
ob <- cmicroRNA(mir)

p2 <- cor_igraph(ob, directed = TRUE)

png(filename = 'manuscript/figures/network.png',
    width = 20, height = 12, units = 'cm', res = 300)

par(mfrow=c(1,2))
set.seed(123456)
plot(p1, vertex.color = as.factor(V(p1)$type == 'TF'), edge.arrow.size = .5)
mtext('A', line = 3, adj = -.3)
plot(p2, vertex.color = as.factor(V(p2)$type == 'microRNA'), edge.arrow.size = .5)
mtext('B', line = 3, adj = -.3)

dev.off()
